# Supplementary material for: Kinetic and Microhydrodynamic Modeling of Fenofibrate Nanosuspension Production in a Wet Stirred Media Mill
Source: Pharmaceutics. 2021 Jul 10;13(7):1055. doi: 10.3390/pharmaceutics13071055 (PMC8309173; doi:10.3390/pharmaceutics13071055)
Supplement: Supplementary file 1 [file pharmaceutics-13-01055-s001.zip]

Archive with 1 entries (1 files):
- pharmaceutics-1263560-supplementary.pdf
